# Supplementary material for: An approach of identifying differential nucleosome regions in multiple samples
Source: BMC Genomics. 2017 Feb 7;18:135. doi: 10.1186/s12864-017-3541-9 (PMC5297132; doi:10.1186/s12864-017-3541-9)
Supplement: Additional file 3: — Data of differential nucleosome regions (DNRs) identified by Dimnp for yeast chromosome 1 in two sets of multiple-cell type comparison. One is for H4WT, H4R3A and H4K20A; the other is H4K5A, H4K20A, H4K91A and H4K16A. (XLS 86 kb) [file 12864_2017_3541_MOESM3_ESM.xls]

## Sheet: Fig1A=WT-R3A-K20A
chr	start	end	Posi of max [-log10(P)]	max [-log10(P)]	FDR
chr1	1878	1955	1910	14.6122	5.31748e-13
chr1	2031	2099	2060	11.1356	5.86798e-10
chr1	6296	6319	6313	7.1155	1.45376e-06
chr1	11976	11992	11980	5.55824	2.77904e-05
chr1	12961	13026	12999	7.05478	1.63778e-06
chr1	16583	16623	16602	6.71654	3.07972e-06
chr1	17685	17700	17696	5.40182	3.71794e-05
chr1	17864	17897	17878	6.26695	7.26175e-06
chr1	18882	18912	18906	7.89225	3.27028e-07
chr1	20646	20664	20659	5.96134	1.30239e-05
chr1	20915	21029	20956	Inf	0
chr1	22571	22603	22583	6.75937	2.8454e-06
chr1	23572	23611	23604	7.82272	3.72047e-07
chr1	23966	24021	23975	15.0003	2.49244e-13
chr1	25682	25699	25696	5.90631	1.44749e-05
chr1	25923	25980	25958	10.1665	4.08888e-09
chr1	26256	26284	26275	6.33085	6.43478e-06
chr1	26341	26352	26345	6.51113	4.54915e-06
chr1	26472	26509	26495	6.57813	4.02088e-06
chr1	28153	28192	28180	5.57527	2.69337e-05
chr1	28523	28542	28534	10.0096	5.58712e-09
chr1	28738	28758	28747	5.68158	2.20843e-05
chr1	29846	29955	29861	Inf	0
chr1	31352	31401	31367	8.37816	1.3082e-07
chr1	31559	31590	31583	7.84829	3.55084e-07
chr1	32417	32431	32429	5.7244	2.03489e-05
chr1	32555	32566	32558	5.39195	3.78853e-05
chr1	33053	33100	33069	7.33955	9.47227e-07
chr1	33628	33645	33638	6.43267	5.28322e-06
chr1	33964	34051	33998	10.7906	1.1558e-09
chr1	34182	34208	34187	5.93211	1.37792e-05
chr1	35064	35092	35080	7.53939	6.47379e-07
chr1	35104	35114	35111	5.77589	1.84625e-05
chr1	35532	35551	35545	5.62142	2.47156e-05
chr1	36893	36940	36914	8.38339	1.29823e-07
chr1	37426	37478	37468	9.22559	2.65081e-08
chr1	38320	38331	38326	5.75543	1.91703e-05
chr1	39742	39788	39755	7.07299	1.58049e-06
chr1	42872	42914	42889	12.0541	9.00419e-11
chr1	44388	44424	44421	6.06516	1.06322e-05
chr1	45349	45416	45375	14.8407	3.47849e-13
chr1	45778	45828	45793	8.8521	5.38128e-08
chr1	46292	46307	46305	5.37475	3.9049e-05
chr1	46431	46481	46446	6.57222	4.06444e-06
chr1	47913	47974	47952	6.69367	3.21728e-06
chr1	48087	48107	48092	5.48003	3.21922e-05
chr1	48385	48460	48425	12.5845	3.03889e-11
chr1	51892	51923	51902	8.32216	1.45581e-07
chr1	54768	54809	54794	10.4307	2.38262e-09
chr1	56468	56523	56494	13.7559	2.77418e-12
chr1	56850	56867	56865	6.05657	1.08197e-05
chr1	57184	57224	57213	7.00545	1.79619e-06
chr1	57519	57534	57524	5.86699	1.55852e-05
chr1	58463	58480	58475	5.97366	1.27182e-05
chr1	58610	58626	58622	5.6933	2.15871e-05
chr1	58994	59014	58997	5.55961	2.77287e-05
chr1	59151	59178	59166	6.42609	5.35131e-06
chr1	59347	59358	59354	5.52112	2.98112e-05
chr1	59463	59501	59481	8.01686	2.56627e-07
chr1	59714	59770	59744	9.2722	2.41498e-08
chr1	60529	60578	60559	8.47552	1.0959e-07
chr1	61158	61209	61186	7.66988	5.02946e-07
chr1	61453	61464	61463	5.68728	2.18396e-05
chr1	61771	61796	61784	7.12359	1.43137e-06
chr1	62096	62133	62123	6.54863	4.24829e-06
chr1	62224	62269	62251	8.47595	1.09523e-07
chr1	62390	62421	62405	9.50766	1.50355e-08
chr1	63583	63596	63591	5.86034	1.57684e-05
chr1	66142	66160	66147	6.59796	3.86896e-06
chr1	67845	67859	67849	5.33179	4.21964e-05
chr1	68145	68196	68170	7.68067	4.92639e-07
chr1	68392	68443	68403	6.98807	1.85882e-06
chr1	68527	68600	68570	12.1481	7.43775e-11
chr1	68684	68732	68694	7.75883	4.23417e-07
chr1	69218	69236	69228	5.65973	2.29758e-05
chr1	69248	69275	69267	6.58096	4.00042e-06
chr1	69349	69367	69361	6.36059	6.07447e-06
chr1	69376	69394	69383	6.19228	8.36797e-06
chr1	69671	69755	69696	Inf	0
chr1	69866	69885	69874	7.24221	1.13917e-06
chr1	71064	71148	71103	10.5741	1.79043e-09
chr1	71185	71291	71225	10.3518	2.78192e-09
chr1	71386	71445	71416	11.7894	1.52515e-10
chr1	72139	72163	72148	5.70404	2.11809e-05
chr1	72304	72390	72351	8.86118	5.30085e-08
chr1	72876	72934	72910	8.19522	1.82182e-07
chr1	72955	73009	72992	6.83428	2.47161e-06
chr1	73505	73553	73543	7.91515	3.12932e-07
chr1	75522	75555	75543	9.47225	1.61484e-08
chr1	75956	75966	75963	8.72886	6.76567e-08
chr1	76021	76032	76024	6.4249	5.35705e-06
chr1	76286	76324	76321	6.28678	7.00352e-06
chr1	76566	76581	76576	10.1586	4.13789e-09
chr1	76736	76774	76753	6.31263	6.6622e-06
chr1	76898	76928	76910	7.31146	9.9986e-07
chr1	77223	77239	77235	5.31785	4.3334e-05
chr1	77484	77546	77501	7.50382	6.91211e-07
chr1	78624	78672	78652	8.55985	9.33208e-08
chr1	79338	79349	79341	5.80154	1.75848e-05
chr1	79494	79509	79503	6.01492	1.17279e-05
chr1	79516	79530	79522	5.82926	1.66798e-05
chr1	79682	79758	79715	11.3741	3.56881e-10
chr1	79872	79921	79915	7.56865	6.10954e-07
chr1	80537	80586	80580	8.89131	5.01094e-08
chr1	81064	81075	81071	5.39859	3.73999e-05
chr1	82733	82779	82739	6.51215	4.54005e-06
chr1	83264	83300	83283	7.79076	3.96787e-07
chr1	92275	92292	92287	6.48844	4.76275e-06
chr1	93346	93395	93369	8.36039	1.34903e-07
chr1	93543	93555	93550	6.9031	2.17282e-06
chr1	93691	93702	93698	5.47618	3.24571e-05
chr1	94620	94649	94629	8.31175	1.48106e-07
chr1	95311	95342	95332	6.85234	2.39071e-06
chr1	95700	95748	95714	9.04158	3.77414e-08
chr1	95892	95908	95903	6.39809	5.64368e-06
chr1	100304	100352	100334	8.32462	1.44914e-07
chr1	101403	101454	101419	8.92897	4.68658e-08
chr1	107004	107074	107030	7.67742	4.96067e-07
chr1	107226	107239	107233	5.73964	1.97441e-05
chr1	107939	107972	107949	5.96934	1.28274e-05
chr1	108138	108148	108143	5.4984	3.10887e-05
chr1	109564	109586	109573	7.84482	3.57406e-07
chr1	111614	111647	111621	6.47724	4.8589e-06
chr1	111929	111963	111940	9.16593	2.95344e-08
chr1	112392	112433	112430	6.91662	2.1196e-06
chr1	112537	112601	112572	13.2975	7.02365e-12
chr1	112689	112727	112715	6.58888	3.93732e-06
chr1	113317	113374	113332	10.0135	5.541e-09
chr1	113919	113967	113932	6.57552	4.04005e-06
chr1	114052	114096	114065	7.01167	1.7763e-06
chr1	114224	114314	114272	13.844	2.32517e-12
chr1	114391	114446	114439	9.51603	1.4799e-08
chr1	115157	115172	115164	6.10137	9.92782e-06
chr1	115182	115200	115192	5.89025	1.49347e-05
chr1	116285	116308	116301	6.07824	1.03738e-05
chr1	118876	118913	118897	7.17079	1.30635e-06
chr1	119868	119934	119879	Inf	0
chr1	124971	125016	124983	8.37053	1.32412e-07
chr1	127478	127510	127487	7.05569	1.63579e-06
chr1	128537	128569	128559	6.96512	1.93762e-06
chr1	129575	129594	129590	10.3761	2.65787e-09
chr1	130064	130091	130083	7.36379	9.05435e-07
chr1	130643	130654	130650	5.42271	3.58267e-05
chr1	131402	131412	131407	6.16225	8.84324e-06
chr1	131542	131560	131556	5.69625	2.1473e-05
chr1	131668	131734	131691	8.45852	1.1327e-07
chr1	131808	131858	131853	7.66049	5.11548e-07
chr1	132029	132046	132036	5.80431	1.74959e-05
chr1	132358	132370	132365	7.89137	3.274e-07
chr1	132687	132710	132705	10.0248	5.4161e-09
chr1	133205	133241	133226	6.89067	2.22507e-06
chr1	133570	133588	133574	5.4025	3.71542e-05
chr1	133595	133608	133602	5.72315	2.0397e-05
chr1	134264	134280	134271	6.55342	4.2099e-06
chr1	135456	135493	135463	8.39786	1.26544e-07
chr1	135623	135697	135665	Inf	0
chr1	136893	136930	136917	6.2766	7.13017e-06
chr1	138506	138540	138524	7.10977	1.46949e-06
chr1	138638	138682	138659	7.42228	8.09977e-07
chr1	139151	139211	139188	14.6324	5.14118e-13
chr1	139640	139662	139654	5.64515	2.3618e-05
chr1	140626	140655	140636	6.65702	3.44869e-06
chr1	140933	140954	140941	6.38161	5.82736e-06
chr1	141546	141560	141552	5.90372	1.45514e-05
chr1	141769	141900	141814	14.0003	1.66974e-12
chr1	141959	141979	141974	5.56551	2.74383e-05
chr1	141989	142043	142003	7.71548	4.60541e-07
chr1	142655	142677	142670	5.87741	1.52894e-05
chr1	142733	142749	142743	6.55396	4.20756e-06
chr1	147454	147533	147495	10.2539	3.42325e-09
chr1	148043	148054	148051	5.97703	1.26268e-05
chr1	149417	149427	149420	5.24219	4.99096e-05
chr1	151138	151188	151171	7.42946	7.98094e-07
chr1	151295	151357	151331	8.96395	4.39751e-08
chr1	154761	154771	154767	5.94987	1.33169e-05
chr1	154961	155019	154971	13.198	8.50141e-12
chr1	160480	160520	160488	5.92491	1.39768e-05
chr1	160592	160643	160629	7.26389	1.0931e-06
chr1	165217	165283	165246	9.27104	2.42016e-08
chr1	165897	165924	165920	6.39923	5.63164e-06
chr1	165959	165991	165973	5.4545	3.38113e-05
chr1	166244	166321	166287	14.7785	3.90368e-13
chr1	169105	169166	169126	11.0335	7.23404e-10
chr1	169321	169340	169335	5.93654	1.36712e-05
chr1	169894	169939	169918	8.4513	1.14691e-07
chr1	171010	171025	171019	7.63017	5.42458e-07
chr1	171154	171165	171159	6.06159	1.07123e-05
chr1	171361	171373	171369	5.37873	3.87894e-05
chr1	171667	171741	171709	10.666	1.48869e-09
chr1	173990	174019	174004	6.05169	1.09121e-05
chr1	174454	174496	174489	9.56048	1.35359e-08
chr1	174597	174650	174606	7.60734	5.67584e-07
chr1	177739	177752	177746	5.39757	3.74676e-05
chr1	179720	179757	179749	6.54554	4.27045e-06
chr1	180241	180283	180257	8.19531	1.82204e-07
chr1	180452	180464	180461	5.60229	2.56089e-05
chr1	180627	180653	180645	6.43357	5.2766e-06
chr1	181100	181241	181145	Inf	0
chr1	182017	182066	182035	10.0767	4.89162e-09
chr1	182543	182621	182587	14.6993	4.4995e-13
chr1	182782	182792	182788	6.27181	7.19788e-06
chr1	182910	182957	182939	9.96974	6.04306e-09
chr1	183084	183137	183097	10.2194	3.66683e-09
chr1	183446	183509	183490	8.48964	1.06452e-07
chr1	187036	187057	187045	7.84457	3.57408e-07
chr1	187288	187339	187319	8.98704	4.19569e-08
chr1	190252	190295	190277	9.6065	1.23814e-08
chr1	190633	190686	190647	7.87691	3.35879e-07
chr1	190711	190764	190729	7.58501	5.9134e-07
chr1	190801	190885	190846	10.8084	1.11391e-09
chr1	190919	191049	190962	10.2155	3.69456e-09
chr1	191119	191228	191155	10.7014	1.38782e-09
chr1	191581	191597	191592	8.25865	1.62975e-07
chr1	191768	191860	191814	10.3386	2.85932e-09
chr1	191904	192023	191959	13.5153	4.51159e-12
chr1	192163	192201	192176	8.0133	2.58339e-07
chr1	192430	192484	192460	9.89987	6.95133e-09
chr1	192922	192975	192939	9.65915	1.11042e-08
chr1	193086	193099	193094	6.53996	4.3128e-06
chr1	193224	193324	193237	11.027	7.33646e-10
chr1	193400	193422	193407	6.35262	6.16787e-06
chr1	193428	193484	193477	7.24325	1.13669e-06
chr1	193760	193788	193784	5.97885	1.25844e-05
chr1	194174	194208	194194	6.43298	5.28033e-06
chr1	194335	194359	194343	7.87896	3.34592e-07
chr1	198044	198073	198062	8.42723	1.19997e-07
chr1	198383	198417	198404	6.97125	1.91683e-06
chr1	198517	198627	198606	9.24427	2.55514e-08
chr1	198674	198741	198698	15.9546	3.12465e-14
chr1	199105	199129	199119	8.60713	8.52139e-08
chr1	200602	200650	200610	6.64644	3.5228e-06
chr1	202570	202670	202608	10.5741	1.78902e-09
chr1	203479	203490	203489	5.40145	3.71997e-05
chr1	205549	205597	205564	7.45632	7.57441e-07
chr1	206258	206299	206270	6.91462	2.12675e-06
chr1	207986	208039	208029	10.2337	3.56589e-09
chr1	208235	208253	208246	5.88093	1.5207e-05
chr1	211069	211158	211082	Inf	0
chr1	211239	211267	211247	7.21604	1.19684e-06
chr1	213040	213058	213048	5.83226	1.65978e-05
chr1	213194	213247	213239	7.89609	3.25019e-07
chr1	217409	217485	217451	11.9544	1.09997e-10
chr1	219969	219986	219981	5.64455	2.36393e-05
chr1	220106	220116	220112	7.24997	1.1237e-06
chr1	220295	220353	220324	7.38579	8.69861e-07
chr1	223658	223712	223704	8.51491	1.01252e-07
chr1	223890	223925	223918	6.35264	6.16852e-06
chr1	224918	224948	224937	5.58523	2.64168e-05
chr1	225996	226012	226005	5.67522	2.2327e-05
chr1	227196	227262	227215	11.4987	2.75778e-10
chr1	227351	227403	227375	8.14111	2.01378e-07
chr1	227492	227555	227503	15.1764	1.7013e-13
chr1	229866	229963	229890	9.75448	9.20453e-09

## Sheet: Fig1B=K5A-K20A-K91A-K16A
chr	start	end	Posi of max [-log10(P)]	max [-log10(P)]	FDR
chr1	150	282	236	13.0943	5.85516e-12
chr1	472	484	475	5.33947	9.72157e-06
chr1	1071	1106	1086	7.03961	4.77607e-07
chr1	1238	1314	1277	12.0935	3.83646e-11
chr1	1925	1942	1937	5.86036	3.88817e-06
chr1	1987	2060	2001	8.50737	3.48386e-08
chr1	2216	2265	2222	6.51675	1.2282e-06
chr1	2822	2898	2887	6.23713	2.00257e-06
chr1	3001	3084	3043	10.77	4.85332e-10
chr1	3319	3402	3353	10.9862	3.19376e-10
chr1	4328	4338	4333	5.35743	9.41762e-06
chr1	4735	4759	4744	6.50942	1.24453e-06
chr1	4938	4958	4943	5.71549	5.01825e-06
chr1	5747	5761	5756	5.94911	3.33343e-06
chr1	7350	7361	7354	6.12303	2.43769e-06
chr1	7387	7399	7395	5.65763	5.56058e-06
chr1	7405	7425	7412	5.49888	7.33938e-06
chr1	8272	8321	8289	8.79736	2.04147e-08
chr1	8452	8501	8488	6.99862	5.13587e-07
chr1	8650	8675	8656	5.93202	3.43772e-06
chr1	8836	8887	8859	9.54352	5.26229e-09
chr1	9143	9225	9216	6.74353	8.17441e-07
chr1	9413	9488	9458	8.51702	3.42258e-08
chr1	10564	10617	10583	7.19554	3.63638e-07
chr1	10919	10973	10934	8.26123	5.43319e-08
chr1	11900	11919	11909	6.49713	1.2714e-06
chr1	11987	12059	12036	9.1537	1.07263e-08
chr1	12316	12383	12362	11.1891	2.15085e-10
chr1	12690	12707	12702	5.8763	3.78784e-06
chr1	12781	12842	12822	9.62585	4.54096e-09
chr1	12955	13019	12982	9.42618	6.49755e-09
chr1	13311	13355	13341	8.04663	7.85092e-08
chr1	14655	14686	14664	6.22566	2.04192e-06
chr1	15210	15231	15216	6.77426	7.73751e-07
chr1	15948	15995	15979	6.93369	5.78005e-07
chr1	16233	16273	16237	5.65022	5.6275e-06
chr1	16581	16594	16588	6.23159	2.02072e-06
chr1	18354	18373	18366	7.47608	2.19357e-07
chr1	18428	18471	18453	7.75861	1.31661e-07
chr1	18618	18629	18627	5.8964	3.65882e-06
chr1	18683	18743	18700	8.23252	5.71917e-08
chr1	18871	18912	18899	6.65809	9.52079e-07
chr1	19693	19727	19701	5.8377	4.04756e-06
chr1	20660	20670	20667	5.83948	4.03673e-06
chr1	20747	20765	20764	5.40481	8.65783e-06
chr1	20779	20832	20793	8.10894	7.0482e-08
chr1	20935	21013	20982	14.9132	2.06717e-13
chr1	21376	21427	21395	6.31132	1.76127e-06
chr1	22051	22083	22059	6.28004	1.86224e-06
chr1	22232	22244	22238	5.82376	4.15033e-06
chr1	23154	23171	23167	5.54782	6.72343e-06
chr1	23233	23249	23238	5.49623	7.374e-06
chr1	23971	23982	23975	5.99112	3.09381e-06
chr1	24420	24481	24472	7.3432	2.78499e-07
chr1	24682	24714	24696	7.44584	2.31463e-07
chr1	25223	25255	25248	6.58567	1.08672e-06
chr1	25688	25698	25697	5.41862	8.44795e-06
chr1	25763	25779	25776	5.77672	4.51307e-06
chr1	25870	25891	25883	6.22174	2.05622e-06
chr1	25924	25935	25930	5.1603	1.33749e-05
chr1	25941	25994	25961	11.3759	1.5355e-10
chr1	26054	26100	26093	7.03918	4.78012e-07
chr1	26246	26288	26266	9.31705	7.97668e-09
chr1	26455	26507	26474	9.37289	7.18993e-09
chr1	26876	26912	26886	7.78269	1.26264e-07
chr1	27434	27456	27454	6.0229	2.9208e-06
chr1	28148	28198	28156	9.34622	7.54003e-09
chr1	28522	28543	28535	9.29289	8.33102e-09
chr1	28734	28756	28746	6.57002	1.11678e-06
chr1	29678	29694	29681	5.66484	5.4922e-06
chr1	29846	29920	29861	Inf	0
chr1	30190	30239	30230	8.31008	4.97857e-08
chr1	30461	30479	30471	5.50487	7.26024e-06
chr1	30510	30553	30531	7.09776	4.32279e-07
chr1	31350	31398	31373	8.36226	4.53141e-08
chr1	31540	31571	31555	6.68489	9.07712e-07
chr1	32248	32274	32255	6.02688	2.90074e-06
chr1	32402	32469	32430	7.97256	8.97645e-08
chr1	32675	32701	32687	7.63824	1.62945e-07
chr1	33059	33093	33080	6.39807	1.50913e-06
chr1	33629	33649	33644	6.50143	1.26173e-06
chr1	33975	34056	34026	6.75348	8.02857e-07
chr1	35062	35115	35079	11.5124	1.1996e-10
chr1	35543	35556	35547	5.56914	6.48038e-06
chr1	36076	36123	36097	6.93899	5.72768e-07
chr1	36906	36948	36937	8.3672	4.4961e-08
chr1	37423	37481	37470	13.5028	2.85839e-12
chr1	38315	38334	38325	7.13426	4.05223e-07
chr1	38408	38425	38417	6.03978	2.83647e-06
chr1	40590	40604	40597	5.9883	3.11027e-06
chr1	41336	41348	41340	5.64914	5.63798e-06
chr1	42201	42212	42209	5.64792	5.64936e-06
chr1	42866	42933	42891	12.713	1.15542e-11
chr1	43275	43293	43285	7.10414	4.27552e-07
chr1	43629	43640	43635	5.48934	7.46947e-06
chr1	43858	43888	43881	7.73737	1.36647e-07
chr1	44029	44055	44038	6.05235	2.77515e-06
chr1	44128	44141	44137	6.24048	1.99287e-06
chr1	44321	44422	44330	7.23297	3.39834e-07
chr1	44479	44491	44488	5.34497	9.62433e-06
chr1	44762	44777	44774	5.84015	4.03307e-06
chr1	44792	44844	44809	7.07782	4.48172e-07
chr1	45162	45215	45189	7.38621	2.58321e-07
chr1	45343	45414	45378	13.3806	3.56644e-12
chr1	45782	45796	45786	5.84927	3.96719e-06
chr1	46281	46318	46296	7.4916	2.12967e-07
chr1	47286	47322	47308	8.45361	3.82955e-08
chr1	47447	47494	47469	7.68007	1.50743e-07
chr1	47950	47978	47963	6.62012	1.01838e-06
chr1	48233	48249	48245	5.52555	6.99411e-06
chr1	48385	48454	48417	12.0578	4.07686e-11
chr1	48508	48549	48545	6.60804	1.04171e-06
chr1	48602	48616	48611	6.54427	1.16791e-06
chr1	48720	48731	48727	6.03918	2.83889e-06
chr1	48903	48919	48909	7.12021	4.15285e-07
chr1	49284	49327	49309	8.80412	2.01653e-08
chr1	50336	50374	50354	7.89243	1.03305e-07
chr1	50857	50910	50894	8.08597	7.34227e-08
chr1	51008	51059	51019	7.50562	2.07522e-07
chr1	51115	51126	51122	5.82132	4.16817e-06
chr1	51160	51172	51165	5.37657	9.10582e-06
chr1	51605	51623	51619	5.83028	4.09947e-06
chr1	52076	52124	52119	7.60735	1.72218e-07
chr1	53207	53225	53218	5.66218	5.51566e-06
chr1	54056	54070	54067	5.23968	1.16135e-05
chr1	54228	54281	54265	8.43765	3.94491e-08
chr1	54745	54801	54792	10.3697	1.05106e-09
chr1	55302	55336	55320	6.90399	6.09893e-07
chr1	56315	56341	56330	7.30613	2.97407e-07
chr1	56449	56523	56487	13.3181	3.99179e-12
chr1	56838	56865	56854	6.26687	1.90538e-06
chr1	57185	57228	57222	8.21645	5.8776e-08
chr1	57515	57562	57528	10.5513	7.35614e-10
chr1	57706	57720	57713	5.40501	8.6554e-06
chr1	58040	58111	58078	8.66458	2.60839e-08
chr1	58287	58299	58297	5.19906	1.24875e-05
chr1	58590	58624	58617	5.70877	5.08444e-06
chr1	58812	58860	58846	8.61455	2.85653e-08
chr1	59095	59136	59120	7.46901	2.22211e-07
chr1	59706	59759	59743	8.97113	1.48432e-08
chr1	60449	60494	60472	8.79426	2.0546e-08
chr1	60536	60576	60560	8.21109	5.93436e-08
chr1	60641	60686	60682	6.63527	9.90165e-07
chr1	61158	61205	61186	8.3076	5.00125e-08
chr1	61463	61512	61467	6.50945	1.24474e-06
chr1	61518	61556	61524	9.4529	6.20138e-09
chr1	61622	61672	61628	7.0739	4.50665e-07
chr1	61689	61704	61692	5.59568	6.1921e-06
chr1	61778	61831	61796	8.2232	5.80612e-08
chr1	61852	61888	61865	8.31978	4.89261e-08
chr1	64949	64967	64959	7.26779	3.18432e-07
chr1	65304	65366	65343	8.52172	3.39546e-08
chr1	66142	66154	66147	6.81136	7.23639e-07
chr1	67449	67468	67458	5.98962	3.1029e-06
chr1	67549	67562	67557	6.16378	2.26982e-06
chr1	67828	67863	67850	6.58643	1.08509e-06
chr1	67993	68045	68019	6.56216	1.13116e-06
chr1	68177	68187	68184	5.4011	8.71898e-06
chr1	68212	68243	68221	5.91696	3.52893e-06
chr1	68386	68524	68430	11.8911	5.66877e-11
chr1	68541	68587	68570	7.18124	3.72613e-07
chr1	68854	68909	68884	9.11994	1.13858e-08
chr1	69673	69751	69698	Inf	0
chr1	69866	69887	69876	7.07192	4.52169e-07
chr1	69989	70018	69996	6.5785	1.09931e-06
chr1	70272	70337	70317	9.02995	1.33311e-08
chr1	71066	71119	71103	7.36095	2.69653e-07
chr1	71209	71230	71223	6.00349	3.02283e-06
chr1	71383	71444	71411	12.8697	8.76961e-12
chr1	72302	72356	72321	7.6327	1.64607e-07
chr1	72516	72536	72530	6.6771	9.1932e-07
chr1	72878	72899	72895	5.30265	1.03807e-05
chr1	72954	72985	72974	5.95772	3.28238e-06
chr1	74020	74079	74035	11.4346	1.37552e-10
chr1	74274	74301	74292	8.06868	7.54079e-08
chr1	75087	75108	75105	5.52231	7.03769e-06
chr1	75267	75283	75277	5.94675	3.34679e-06
chr1	75767	75780	75778	6.25819	1.93242e-06
chr1	75788	75799	75798	5.26183	1.11625e-05
chr1	75805	75861	75856	10.4077	9.78806e-10
chr1	76288	76322	76304	6.4764	1.31846e-06
chr1	76470	76484	76481	6.55847	1.13829e-06
chr1	76736	76759	76744	7.74747	1.3416e-07
chr1	77617	77640	77636	7.11189	4.21808e-07
chr1	77912	77960	77958	6.04767	2.79552e-06
chr1	78902	78918	78917	5.46082	7.84092e-06
chr1	79475	79515	79496	9.59888	4.75414e-09
chr1	79681	79717	79696	10.0642	1.91731e-09
chr1	80210	80257	80224	9.44561	6.27504e-09
chr1	80320	80344	80335	6.2204	2.06018e-06
chr1	80538	80585	80573	9.53199	5.36188e-09
chr1	80709	80727	80715	6.57344	1.11011e-06
chr1	80734	80756	80750	6.91679	5.95569e-07
chr1	80930	80979	80966	7.22401	3.45495e-07
chr1	81325	81337	81331	6.52855	1.20217e-06
chr1	81938	81985	81966	11.6078	9.98367e-11
chr1	82744	82775	82766	6.43487	1.41537e-06
chr1	83253	83303	83290	9.8765	2.77837e-09
chr1	83425	83473	83451	10.7355	5.21214e-10
chr1	83587	83639	83624	9.54263	5.2703e-09
chr1	83793	83810	83801	5.91757	3.52572e-06
chr1	83869	83908	83897	7.5918	1.77093e-07
chr1	84008	84023	84015	6.08822	2.60024e-06
chr1	84051	84082	84078	6.57901	1.09856e-06
chr1	84148	84160	84156	5.96344	3.25068e-06
chr1	84425	84477	84469	8.53738	3.29426e-08
chr1	85540	85560	85552	8.28199	5.23861e-08
chr1	86320	86341	86337	6.34655	1.65626e-06
chr1	86354	86403	86368	7.33298	2.83596e-07
chr1	86828	86876	86852	8.17342	6.32809e-08
chr1	87661	87682	87678	6.12954	2.41141e-06
chr1	88011	88024	88018	5.73734	4.83502e-06
chr1	88327	88338	88333	5.56274	6.55469e-06
chr1	88579	88589	88587	5.67044	5.43751e-06
chr1	90025	90043	90039	6.42729	1.43525e-06
chr1	90483	90506	90488	5.58458	6.31263e-06
chr1	91520	91539	91526	5.56648	6.51265e-06
chr1	91744	91763	91754	5.88117	3.75712e-06
chr1	92267	92294	92284	7.02348	4.90945e-07
chr1	92424	92464	92444	5.82958	4.1051e-06
chr1	93357	93403	93370	7.64625	1.60841e-07
chr1	93624	93662	93635	6.94994	5.60806e-07
chr1	93825	93863	93832	6.4925	1.28197e-06
chr1	93983	94010	94002	5.92596	3.47328e-06
chr1	94242	94280	94261	6.73051	8.35774e-07
chr1	94328	94355	94352	5.40674	8.63071e-06
chr1	94610	94726	94664	15.4775	7.32904e-14
chr1	94822	94867	94859	6.52286	1.21452e-06
chr1	95001	95049	95028	7.19797	3.61786e-07
chr1	95122	95168	95159	7.49276	2.12557e-07
chr1	95298	95352	95330	9.21274	9.63898e-09
chr1	95695	95754	95718	14.1912	7.8447e-13
chr1	95876	95895	95885	5.29888	1.04539e-05
chr1	96705	96740	96717	6.40452	1.49362e-06
chr1	97193	97213	97202	6.71687	8.56196e-07
chr1	97449	97462	97459	5.3467	9.59637e-06
chr1	97854	97879	97871	7.25651	3.25337e-07
chr1	97925	97972	97951	8.34442	4.67699e-08
chr1	98417	98449	98430	6.05283	2.77286e-06
chr1	98765	98775	98770	5.54913	6.70991e-06
chr1	98925	98947	98932	5.93741	3.40579e-06
chr1	100171	100181	100177	5.74921	4.74026e-06
chr1	100333	100374	100353	6.75419	8.02273e-07
chr1	100447	100457	100454	6.3988	1.50708e-06
chr1	100726	100736	100732	6.0243	2.91497e-06
chr1	101409	101446	101426	6.42393	1.4439e-06
chr1	101617	101631	101628	5.93339	3.43003e-06
chr1	102332	102346	102340	5.73566	4.8487e-06
chr1	103898	103909	103905	5.49585	7.37903e-06
chr1	104260	104305	104292	6.79245	7.4867e-07
chr1	104598	104644	104610	6.83786	6.89612e-07
chr1	104768	104790	104774	6.1776	2.21814e-06
chr1	104943	104975	104953	7.77827	1.27333e-07
chr1	105958	105971	105965	6.87935	6.37883e-07
chr1	106413	106441	106425	5.76284	4.62309e-06
chr1	106718	106740	106731	6.0951	2.56868e-06
chr1	107001	107011	107008	5.94777	3.34065e-06
chr1	107018	107053	107046	6.35638	1.62546e-06
chr1	107407	107466	107428	10.8535	4.13163e-10
chr1	107917	107963	107941	9.7024	3.93809e-09
chr1	109235	109283	109264	6.21626	2.07568e-06
chr1	109566	109623	109578	8.15404	6.54154e-08
chr1	109640	109665	109646	7.48861	2.14194e-07
chr1	112262	112279	112273	6.04384	2.81556e-06
chr1	112647	112737	112696	7.5339	1.97232e-07
chr1	113590	113635	113603	6.89254	6.2315e-07
chr1	113786	113796	113791	5.22792	1.1857e-05
chr1	113839	113907	113850	7.07995	4.46532e-07
chr1	113997	114017	114004	6.29051	1.82747e-06
chr1	114178	114189	114185	6.33362	1.69482e-06
chr1	114208	114280	114248	9.2711	8.67517e-09
chr1	115642	115669	115661	9.26526	8.76444e-09
chr1	116945	116974	116953	5.67078	5.43454e-06
chr1	117027	117047	117043	6.24581	1.97456e-06
chr1	117645	117679	117666	6.84562	6.79778e-07
chr1	118530	118593	118564	7.36	2.70054e-07
chr1	118874	118924	118906	8.97761	1.46696e-08
chr1	119116	119132	119125	5.75347	4.7061e-06
chr1	119223	119293	119256	11.0095	3.06436e-10
chr1	119598	119627	119621	5.68417	5.31415e-06
chr1	119869	119928	119885	11.9333	5.2232e-11
chr1	120051	120111	120068	Inf	0
chr1	120626	120639	120633	6.59933	1.05888e-06
chr1	121988	122035	122027	6.81043	7.24795e-07
chr1	124161	124235	124185	10.3151	1.16802e-09
chr1	125869	125888	125877	6.8688	6.50799e-07
chr1	127352	127383	127366	6.82937	7.00387e-07
chr1	128491	128537	128499	7.08149	4.45422e-07
chr1	128698	128725	128711	6.16337	2.27136e-06
chr1	129430	129501	129457	8.6846	2.5141e-08
chr1	129645	129663	129659	5.72405	4.9448e-06
chr1	130066	130083	130072	5.84469	3.99899e-06
chr1	130615	130632	130627	5.89201	3.68727e-06
chr1	130639	130653	130650	5.42271	8.38895e-06
chr1	130738	130789	130783	8.355	4.59139e-08
chr1	130987	130999	130995	6.27485	1.87916e-06
chr1	131517	131527	131521	5.76037	4.64637e-06
chr1	131676	131696	131688	6.54446	1.16768e-06
chr1	131715	131727	131724	5.72013	4.97901e-06
chr1	132589	132612	132598	9.08156	1.21836e-08
chr1	132684	132707	132698	7.74233	1.35268e-07
chr1	133022	133044	133034	6.67337	9.26109e-07
chr1	133321	133332	133327	5.78498	4.44204e-06
chr1	133533	133610	133583	13.5619	2.57461e-12
chr1	133711	133753	133721	8.19645	6.07783e-08
chr1	134985	135046	135036	7.0186	4.95398e-07
chr1	135121	135166	135126	6.54926	1.15752e-06
chr1	135307	135322	135315	5.62388	5.89309e-06
chr1	135456	135509	135495	8.63505	2.75236e-08
chr1	135624	135678	135672	10.594	6.76161e-10
chr1	136030	136042	136038	5.51495	7.13552e-06
chr1	136507	136573	136531	8.32519	4.85321e-08
chr1	136881	136939	136907	9.69657	3.97782e-09
chr1	138397	138414	138404	5.91698	3.52905e-06
chr1	139154	139209	139191	9.09243	1.19572e-08
chr1	139616	139644	139623	6.65793	9.52072e-07
chr1	140451	140477	140465	6.20305	2.12389e-06
chr1	140491	140504	140498	5.86055	3.88676e-06
chr1	140517	140538	140533	6.00955	2.99286e-06
chr1	140656	140682	140665	6.74727	8.12326e-07
chr1	141230	141248	141243	5.67078	5.43489e-06
chr1	141384	141431	141413	8.34853	4.64389e-08
chr1	141553	141600	141569	8.89191	1.71179e-08
chr1	141774	141862	141815	11.6767	8.7923e-11
chr1	142147	142161	142154	6.74558	8.14444e-07
chr1	142169	142202	142186	6.83988	6.87337e-07
chr1	142239	142280	142269	6.98106	5.30689e-07
chr1	142395	142445	142425	8.59996	2.93741e-08
chr1	142725	142833	142743	10.0093	2.13264e-09
chr1	145017	145027	145023	5.5866	6.29031e-06
chr1	145741	145787	145763	7.07211	4.5211e-07
chr1	146673	146734	146700	8.06015	7.65767e-08
chr1	147081	147094	147086	5.61901	5.94496e-06
chr1	148000	148077	148031	8.83223	1.91458e-08
chr1	148608	148627	148623	6.2951	1.81379e-06
chr1	149422	149441	149436	6.36806	1.59234e-06
chr1	150230	150251	150235	5.60725	6.06971e-06
chr1	151135	151185	151172	9.41098	6.68608e-09
chr1	151317	151347	151341	7.23138	3.40913e-07
chr1	152571	152628	152592	9.13958	1.09996e-08
chr1	154727	154739	154736	5.59691	6.17977e-06
chr1	154747	154768	154753	5.57632	6.40116e-06
chr1	154948	155014	154966	8.83122	1.91763e-08
chr1	155786	155804	155801	5.58903	6.26466e-06
chr1	156065	156084	156075	5.63328	5.79794e-06
chr1	156090	156116	156096	5.82384	4.14984e-06
chr1	156286	156303	156293	5.51354	7.15029e-06
chr1	156459	156512	156484	8.56849	3.12288e-08
chr1	156609	156633	156619	5.71786	4.99837e-06
chr1	158663	158679	158673	7.00508	5.08074e-07
chr1	159446	159460	159454	5.35684	9.4274e-06
chr1	160062	160107	160080	6.3589	1.61827e-06
chr1	160981	160993	160987	7.0498	4.6926e-07
chr1	164084	164139	164126	6.95888	5.52049e-07
chr1	164930	164952	164936	6.54557	1.1655e-06
chr1	165562	165615	165600	8.02064	8.22676e-08
chr1	165698	165768	165740	8.09051	7.28068e-08
chr1	166252	166310	166284	11.3245	1.66933e-10
chr1	166424	166473	166438	7.87768	1.06216e-07
chr1	167927	167938	167933	6.26291	1.9171e-06
chr1	168150	168185	168175	7.77797	1.27366e-07
chr1	169012	169024	169019	6.55469	1.14634e-06
chr1	169104	169168	169141	11.4885	1.24537e-10
chr1	169315	169355	169332	9.59259	4.8055e-09
chr1	169570	169600	169596	6.11803	2.45913e-06
chr1	169882	169959	169920	10.6743	5.79156e-10
chr1	171016	171066	171054	9.67132	4.15298e-09
chr1	171177	171202	171193	7.61843	1.69323e-07
chr1	171516	171554	171526	6.2065	2.11221e-06
chr1	171701	171737	171714	7.50304	2.08522e-07
chr1	174474	174495	174488	6.64476	9.74793e-07
chr1	174565	174584	174583	5.31833	1.0091e-05
chr1	174595	174606	174604	5.52628	6.9843e-06
chr1	174618	174650	174642	5.62928	5.83964e-06
chr1	175650	175714	175706	10.5711	7.06457e-10
chr1	176393	176411	176397	5.61418	5.99632e-06
chr1	176796	176810	176801	5.48769	7.48703e-06
chr1	177879	177907	177898	7.53038	1.98346e-07
chr1	178203	178233	178216	5.75673	4.67907e-06
chr1	178276	178314	178303	7.77698	1.27601e-07
chr1	178708	178720	178718	6.04836	2.79255e-06
chr1	178768	178817	178793	8.17008	6.37186e-08
chr1	179663	179677	179672	5.94865	3.33557e-06
chr1	179898	179916	179911	5.68193	5.33498e-06
chr1	180080	180092	180089	5.28707	1.06721e-05
chr1	180242	180292	180267	8.5404	3.2756e-08
chr1	181118	181236	181181	14.2556	6.90605e-13
chr1	181849	181902	181861	7.8623	1.09152e-07
chr1	182024	182068	182036	8.12037	6.9186e-08
chr1	182251	182262	182258	7.81262	1.19362e-07
chr1	182558	182612	182583	9.3757	7.15394e-09
chr1	183084	183138	183120	11.3693	1.55408e-10
chr1	183482	183508	183504	6.89014	6.25653e-07
chr1	183711	183763	183723	9.20845	9.71731e-09
chr1	184084	184096	184090	5.49642	7.37223e-06
chr1	184419	184469	184430	6.49969	1.26522e-06
chr1	184649	184682	184663	6.39145	1.5274e-06
chr1	184841	184914	184869	14.9546	1.89749e-13
chr1	185017	185041	185025	7.49221	2.12744e-07
chr1	185057	185073	185068	6.06603	2.70887e-06
chr1	185159	185208	185175	8.97211	1.48333e-08
chr1	185511	185539	185518	7.12572	4.11395e-07
chr1	186112	186130	186126	5.92328	3.49154e-06
chr1	186739	186794	186763	7.83365	1.15036e-07
chr1	187212	187246	187223	7.50603	2.07443e-07
chr1	188054	188107	188072	12.9439	7.73464e-12
chr1	188231	188247	188242	6.03861	2.8421e-06
chr1	188627	188658	188640	10.3271	1.14252e-09
chr1	190209	190224	190220	6.22741	2.03648e-06
chr1	190250	190323	190295	10.0988	1.79083e-09
chr1	190584	190623	190617	7.12456	4.12172e-07
chr1	190833	190872	190854	7.20129	3.59844e-07
chr1	190927	190937	190930	5.20267	1.24064e-05
chr1	190948	190960	190956	5.48802	7.48377e-06
chr1	191107	191199	191144	9.67279	4.14352e-09
chr1	191325	191368	191335	8.32463	4.85515e-08
chr1	191388	191408	191403	5.77802	4.50334e-06
chr1	191975	191987	191982	6.092	2.58334e-06
chr1	192452	192481	192459	6.06617	2.70824e-06
chr1	193198	193213	193206	6.6328	9.94712e-07
chr1	193298	193347	193336	7.05481	4.65608e-07
chr1	193730	193784	193763	6.5648	1.12682e-06
chr1	194340	194353	194345	6.23625	2.00564e-06
chr1	195931	195962	195946	7.66825	1.54206e-07
chr1	196084	196127	196097	8.47578	3.67999e-08
chr1	196908	196960	196938	9.90502	2.61892e-09
chr1	197691	197726	197715	6.29114	1.82557e-06
chr1	197811	197855	197835	7.29813	3.01904e-07
chr1	198011	198090	198054	9.00997	1.38576e-08
chr1	198386	198422	198412	6.9744	5.37261e-07
chr1	198521	198564	198552	5.67746	5.37482e-06
chr1	198681	198731	198718	9.35331	7.44616e-09
chr1	198787	198799	198791	5.53362	6.89063e-06
chr1	199103	199171	199145	13.3161	3.98206e-12
chr1	199632	199696	199674	7.37352	2.64046e-07
chr1	200603	200653	200619	6.80243	7.35434e-07
chr1	200791	200812	200809	5.80919	4.25486e-06
chr1	201278	201317	201314	7.21504	3.50798e-07
chr1	202070	202092	202084	5.94565	3.35359e-06
chr1	202278	202327	202311	7.11573	4.18552e-07
chr1	202601	202654	202608	6.40054	1.50348e-06
chr1	202671	202686	202681	5.27871	1.08343e-05
chr1	202762	202845	202799	11.5139	1.19943e-10
chr1	203117	203180	203154	12.3109	2.49734e-11
chr1	203911	203942	203922	7.50659	2.07257e-07
chr1	204887	204915	204905	7.12473	4.12075e-07
chr1	207299	207344	207331	6.58021	1.09655e-06
chr1	207483	207542	207510	9.67638	4.11627e-09
chr1	207767	207784	207774	6.30163	1.79384e-06
chr1	207986	208039	208025	9.34299	7.5819e-09
chr1	208238	208252	208246	5.67969	5.35545e-06
chr1	208740	208800	208773	11.5507	1.11812e-10
chr1	209326	209404	209379	6.98994	5.21687e-07
chr1	209929	209964	209948	8.26757	5.37564e-08
chr1	210468	210481	210479	5.65655	5.56999e-06
chr1	210617	210640	210624	6.81527	7.17722e-07
chr1	210697	210714	210709	5.94454	3.36081e-06
chr1	211076	211134	211089	15.6536	5.04364e-14
chr1	211217	211289	211246	7.77519	1.27936e-07
chr1	212666	212709	212679	6.56002	1.13542e-06
chr1	213081	213127	213100	7.35341	2.72935e-07
chr1	213190	213240	213195	7.48	2.17708e-07
chr1	213369	213455	213411	7.93582	9.54721e-08
chr1	213615	213671	213652	9.12429	1.13063e-08
chr1	214192	214217	214200	7.50205	2.08842e-07
chr1	216018	216061	216042	8.39762	4.24116e-08
chr1	216115	216141	216125	7.25737	3.24803e-07
chr1	216537	216567	216549	5.61391	5.99911e-06
chr1	217405	217475	217417	7.58637	1.78937e-07
chr1	217933	217946	217937	6.25353	1.94766e-06
chr1	219873	219890	219879	5.83867	4.04106e-06
chr1	219946	219994	219979	7.94131	9.4472e-08
chr1	220291	220319	220298	5.93176	3.43922e-06
chr1	221170	221214	221208	7.38078	2.60871e-07
chr1	221591	221603	221597	5.54344	6.77649e-06
chr1	222220	222270	222262	7.42926	2.38714e-07
chr1	222333	222371	222339	6.81811	7.139e-07
chr1	222537	222569	222564	6.54179	1.17407e-06
chr1	222753	222765	222763	5.35046	9.53442e-06
chr1	223284	223300	223290	9.15818	1.06347e-08
chr1	223655	223713	223679	9.03989	1.30666e-08
chr1	223894	223941	223914	7.63133	1.65025e-07
chr1	224052	224115	224076	11.5158	1.19567e-10
chr1	224403	224421	224412	7.35278	2.73184e-07
chr1	224576	224591	224584	6.64535	9.73811e-07
chr1	224633	224646	224638	6.66306	9.43315e-07
chr1	224912	224945	224935	6.42133	1.45097e-06
chr1	225195	225205	225201	5.38017	9.04909e-06
chr1	225358	225413	225391	10.2465	1.34498e-09
chr1	226614	226634	226626	6.05816	2.74559e-06
chr1	227024	227085	227043	8.70166	2.44002e-08
chr1	227197	227271	227223	Inf	0
chr1	227366	227402	227393	6.43911	1.40513e-06
chr1	227491	227562	227502	15.6536	5.01131e-14
chr1	227678	227711	227690	8.81163	1.98924e-08
chr1	228876	228888	228883	6.37978	1.56116e-06
chr1	229865	230034	229891	Inf	0
